# Supplementary material for: Selective Inhibitors of the Inducible Nitric Oxide Synthase as Modulators of Cell Responses in LPS-Stimulated Human Monocytes
Source: Molecules. 2021 Jul 22;26(15):4419. doi: 10.3390/molecules26154419 (PMC8348305; doi:10.3390/molecules26154419)
Supplement: Supplementary file 1 [file molecules-26-04419-s001.zip]

Archive with 1 entries (1 files):
- molecules-1275507-supplementary.pdf
